# Supplementary material for: Multiple introductions and overwintering shape the progressive invasion of Aedes albopictus beyond the Alps
Source: Ecol Evol. 2022 Jul 25;12(7):e9138. doi: 10.1002/ece3.9138 (PMC9313497; doi:10.1002/ece3.9138)
Supplement: Supplementary file 1 — Appendix S1 [file ECE3-12-e9138-s001.xlsx]

## Sheet: Table S1 summary specimens
Appendix for the publication titled "Multiple introductions and overwintering shape the progressive invasion of Aedes albopictus beyond the Alps"
Table S1.1: Summary information of Ae. albopictus specimens collected for the study. The number of specimens refer to data prior any filtering.
Country	Regions	Collection sites	Locations	Life stage	Trap type	Collection Year	Number of specimens b	Laboratory ID	Number of trapping locations	Minimum and maximum distance of the trapping locations (m)
Switzerland (CH)	CH-North	Basel	Basel	Adult	BG Sentinel trap	2018	4	AAM1, AAM3,AAM4, AAM5	2	161
		Basel	Basel	Adult reared from eggs	Ovitrap	2017	2	CHBA1,CHBA4	2	51
		Basel	Basel	Adult	BG Sentinel trap	2017	3	CHBA5,CHBA6,CHBA7	1	0
		Basel	Pratteln	Adult	BG Sentinel trap	2017	2	CHPR1,CHPR2	1	0
		Zurich	Kempttahl	Adult reared from eggs	Ovitrap	2017	1	CHKE1	1	0
		Luzern	Neuenkirch	Adult	BG Sentinel trap	2017	5	CHNE1,CHNE2,CHNE3,CHNE4,CHNE5	1	0
		Luzern	Neuenkirch	Adult	BG Sentinel trap	2018	4	AAM2,AAM6,AAM7,AAM8	1	0
	CH-South	Bellinzona	Bellinzona	Adult	BG Sentinel trap	2017	2	CHBE1,CHBE2	1	0
		Bellinzona	Bellinzona	Adult reared from eggs	Ovitrap	2017	4	CHBE120,CHBE121,CHBE122,CHBE129	2	80
		Bellinzona	Minusio	Adult reared from eggs	Ovitrap	2017	1	CHMIN1	1	0
		Lugano	Lugano	Adult	HLC	2017	4	CHLU1,CHLU2,CHLU3,CHLU4	1	0
		Lugano	Soregno	Adult reared from eggs	Ovitrap	2017	1	CHSOR1	1	0
		Lugano	Caslano	Adult	na	2017	1	CHCAS1	1	0
		Lugano	Caslano	Adult reared from eggs	Ovitrap	2017	7	CHCAS2,CHCAS3,CHCAS4,CHCAS5, CHCAS6,CHCAS7,CHCAS8	5	300-1260
		Mendrisio	Chiasso	Adult reared from eggs	Ovitrap	2017	2	CHCH1,CHCH2	1	0
		Mendrisio	Coldrerio	Adult	BG Sentinel trap	2017	3	CHCO13,CHCO14,CHCO15	3	600-2600
		Mendrisio	Coldrerio	Adult	BG Sentinel trap	2018	3	CHCO10,CHCO11,CHCO12	3	400-1000
		Mendrisio	Coldrerio	Adult reared from eggs	Ovitrap	2017	3	CHCO3,CHCO4,CHCO6	2	10
		Mendrisio	Novazzano	Adult	BG Sentinel trap	2017	1	CHNO2	1	0
		Mendrisio	Balerna	Adult reared from eggs	Ovitrap	2017	1	CHBL6	1	0
		Mendrisio	Balerna	Adult reared from eggs	Ovitrap	2018	1	CHBL3	1	0
		Mendrisio	Novazzano	Adult	HLC	2018	1	CHNO1	1	0
France		Strasburg	Strasburg	Adult reared from eggs	Ovitrap	2017	1	FRST1	1	0
		Strasburg	Strasburg	Adult	na	2018	4	FRST4,FRST5,FRST9,FRST10	1	0
		St.Louis	St. Louis	Adult	na	2017	1	FRSL1	1	0
		Grenoble	Grenoble	Adult	na	2017	6	FRGR1,FRGR2,FRGR3,FRGR7,FRGR8,FRGR9	1	0
		Montpellier	Montpellier Aiguelongye and Boutonnet	Adult reared from eggs	Ovitrap	2017	4	FRMA3,FRMA11,FRMA9, FRMB1	2	2300
		Corsica	Bastia	Adult	Larval dipping	2006	4	FRCO2,FRCO3,FRCO4,FRCO5	1	0
Germany		Heidelberg	Heidelberg	Adult	na	2017	3	DEHD1,DEHD2,DEHD3	1	0
		Freiburg	Freiburg	Adult	na	2017	2	DEFR2,DEFR5	1	0
		Lörrach	Lörrach	Adult	na	2017	4	DELO1,DELO2,DELO3,DELO6	1	0
Italy	IT-North	Udine	Udine	Adult	HLC	2017	1	IUD3	1	0
		Varese	Varese	Adult	Larval dipping	2017	4	IVA1,IVA2,IVA5,IVA6	1	0
		Como	Como	Adult	BG Sentinel trap	2017	4	IC1,IC7,IC14,IC19	1	0
		Padova	Padova	Adult	Larval dipping	2017	4	IPA3, IPA4,IPA5,IPA6	1	0
	IT-Center-South	Piacenza	Piacenza	Adult reared from eggs	Ovitrap	2017	1	IPC2	1	0
		Parma	Parma	Adult reared from eggs	Ovitrap	2017	1	IPR1	1	0
		Reggio Emilia	Reggio Emilia	Adult reared from eggs	Ovitrap	2017	1	IRE2	1	0
		Forli’-Cesena	Forli’-Cesena	Adult reared from eggs	Ovitrap	2017	1	IFC1	1	0
		Modena	Modena	Adult reared from eggs	Ovitrap	2017	1	IMO2	1	0
		Bologna	Bologna	Adult reared from eggs	Ovitrap	2017	1	IBO2	1	0
		Genova	Genova	Adult	HLC	2017	1	IGE1	1	0
		Roma	Roma	Adult	na	2017	3	IRO1,IRO2,IRO4	1	0
		Bari	Bari	Adult	na	2017	4	IBA1,IBA2,IBA3,IBA5	1	0
	IT-Sicily	Messina	Messina	Adult	na	2016	4	IMS1,IMS2,IMS3,IMS5	1	0
		Agrigento	Agrigento	Adult	na	2016	3	IAG1,IAG4,IAG6	1	0
Liechtenstein		Vaud	Vaud	Adult	HLC	2017	1	LIVD10	1	0
Albania		Krujë County	Durrës	Adult reared from eggs	Ovitrap	2017	4	ALKR1,ALKR3, ALKR4,ALKR5	1	0
		Shkoder County	Shkoder,Shiroka	Adult	Larval dipping	2017	1	ALSH2	1	0
		Tirana	Tirana	Adult	na	2017	2	ALTI3,ALTI6	1	0
		Krujë County	Saranda,Ksamil	Adult reared from eggs	Ovitrap	2017	1	ALVL3	1	0
Brasil		Brasilia	Brasilia	Adult	na	na	4	BRB2,BRB7,BRB8,BRB9	1	0
		Iguazu	Iguazu	Adult	na	na	6	BRI1,BRI2,BRI3,BRI4,BRI5,BRI6	1	0
		Rio de Janeiro	Rio de Janeiro	Adult	na	na	4	BRR1,BRR2,BRR4,BRR5	1	0
		Manaos	Manaos	Adult	na	na	3	MABR3,MABR4,MABR5	1	0
Greece		Athens	Athens	Adult	Ovitrap	2017	3	AT1,AT2,AT5	1	0
		Imathia	Imathia	Adult	na	na	2	GRIM2, GRIM3	1	0
		Goumenissa (Kilkis County)	Goumenissa (Kilkis County)	Adult	Larval dipping	2017	1	GRKI2	1	0
		Komotini	Komotini	Adult	na	na	2	GRKO1, GRKO3	1	0
		Thessaloniki	Thessaloniki	Adult	na	na	1	GRTH34	1	0
USA		Pleasant Hill	Suffolk	Adult	BG sentinel trap	2017	1	USSU4	1	0
		Wonderland	Suffolk	Adult	BG sentinel trap	2017	1	USSU5	1	0
		Holland	Suffolk	Adult	BG sentinel trap	2017	1	USSU7	1	0
		West Jericho	Suffolk	Adult	BG sentinel trap	2017	1	USSU11	1	0
		Boston	Suffolk	Adult	BG sentinel trap	2017	1	USSU12	1	0
		Nansemond shores	Suffolk	Adult	BG sentinel trap	2017	1	USSU13	1	0
Japan		Matsuyama	Matsuyama	Adult	na	2017	11	JAMA04, JAMA05, JAMA06, JAMA11, JAMA13, JAMA15, JAMA16, JAMA23, JAMA24, JAMA25, JAMA27	1	0
Indonesia		Tamansari	Bandung	Adult	na	2017	3	RIBA02, RIBA03,RIBA04	3	60-1000
		Cijawura	Bandung	Adult	na	2017	1	RIBA05	1	0
		Cigadung	Bandung	Adult	na	2017	1	RIBA06	1	0
		Ciateul	Bandung	Adult	na	2017	2	RIBA07-RIBA08	1	0
		Sukapada	Bandung	Adult	na	2017	1	RIBA09	1	0
		Cipedes	Bandung	Adult	na	2017	1	RIBA10	1	0
		Lebak Siliwangi	Bandung	Adult	na	2017	1	RIBA12	1	0
		Sukaasih	Bandung	Adult	na	2017	1	RIBA14	1	0
		Cibeber	Bandung	Adult	na	2017	1	RIBA27	1	0
		Pasirkaliki	Bandung	Adult	na	2017	2	RIBA28, RIBA30	1	0
China		University of Hong Kong. Hong Kong Island	Hong Kong	Adult	HLC	2017	15	HKI10, HKI12, HKI14, HKI15, HKI16, HKI17, HKI20, HKI21, HKI22, HKI24, HKI25, HKI5, HKI6, HKI7, HKI8	1	0
		Sha Tin District		Adult	HLC	2017	3	HKS1, HKS2, HKS3	1	0
		Tung Chung, Lantau Island		Adult	HLC	2017	5	HKL1, HKL2, HKL3, HKL4,HKL5	1	0
Abbreviation: HLC Human Landing Catches

## Sheet: Table S2 specimens coordinates
Laboratory ID	lat	long
AAM1	47.5759	7.56607
AAM3	47.5755	7.56813
AAM4	47.5755	7.56813
AAM5	47.5755	7.56813
CHBA1	47.576	7.56575
CHBA4	47.5761	7.56624
CHBA5	47.576	7.56616
CHBA6	47.576	7.56616
CHBA7	47.576	7.56616
CHPR2	47.5277	7.70124
CHPR1	47.5277	7.70124
CHKE1	47.4486	8.70026
CHNE1	47.1136	8.23129
CHNE2	47.1136	8.23129
CHNE3	47.1136	8.23129
CHNE4	47.1136	8.23129
CHNE5	47.1136	8.23129
AAM6	47.1136	8.23129
AAM7	47.1136	8.23129
AAM8	47.1136	8.23129
AAM2	47.1136	8.23129
CHBE1	46.182	9.00228
CHBE2	46.182	9.00228
CHBE121	46.1821	9.00164
CHBE122	46.1821	9.00164
CHBE129	46.1821	9.00164
CHBE120	46.1828	9.00189
CHMIN1	46.1795	8.81079
CHLU1	46.0372	8.96695
CHLU2	46.0372	8.96695
CHLU3	46.0179	8.96029
CHLU4	46.0179	8.96029
CHSOR1	45.998	8.93708
CHBL6	45.8406	9.00212
CHBL3	45.8406	9.00212
CHCAS1	45.9721	8.87927
CHCAS2	45.9714	8.87615
CHCAS3	45.9714	8.87615
CHCAS4	45.9714	8.87615
CHCAS5	45.9761	8.8745
CHCAS6	45.9716	8.88633
CHCAS7	45.9745	8.88407
CHCAS8	45.9745	8.88407
CHCH1	45.832	9.03163
CHCH2	45.832	9.03163
CHCO13	45.8527	8.9921
CHCO14	45.8592	8.98111
CHCO15	45.8539	8.98497
CHCO10	45.8573	8.98527
CHCO11	45.8516	8.98785
CHCO12	45.8592	8.98114
CHCO3	45.8505	8.98532
CHCO4	45.8505	8.98532
CHCO6	45.8505	8.98532
CHNO2	45.8484	8.98926
CHNO1	45.8397	8.98114
FRST1	48.6088	7.74204
FRST4	48.6047	7.7474
FRST5	48.6047	7.7474
FRST9	48.6047	7.7474
FRST10	48.6047	7.7474
FRSL1	47.5863	7.56767
FRGR1	45.1814	5.74207
FRGR2	45.1814	5.74207
FRGR3	45.1814	5.74207
FRGR7	45.1668	5.7359
FRGR8	45.1668	5.7359
FRGR9	45.1668	5.7359
FRMA3	43.6454	3.86636
FRMA11	43.6454	3.86636
FRMA9	43.6454	3.86636
FRMB1	43.6243	3.86498
FRCO2	42.68	9.44
FRCO3	42.68	9.44
FRCO4	42.68	9.44
FRCO5	42.68	9.44
DEHD1	49.4048	8.66208
DEHD2	49.4048	8.66208
DEHD3	49.4048	8.66208
DEFR2	47.995	7.8122
DEFR5	47.995	7.8122
DELO1	47.6233	7.672
DELO2	47.6233	7.672
DELO3	47.6233	7.672
DELO6	47.6233	7.672
IUD3	46.2833	13.1392
IVA1	45.594	9.04191
IVA2	45.594	9.04191
IVA5	45.594	9.04191
IVA6	45.594	9.04191
IC1	45.4918	9.0328
IC7	45.4918	9.0328
IC14	45.4918	9.0328
IC19	45.4918	9.0328
IPA3	45.3212	11.8254
IPA4	45.3212	11.8254
IPA5	45.3212	11.8254
IPA6	45.3212	11.8254
IPC2	45.0379	9.71547
IPR1	44.7815	10.3661
IRE2	44.6871	10.6668
IFC1	44.2314	12.0093
IMO2	44.6377	10.908
IBO2	44.5117	11.2911
IGE1	44.4031	8.94237
IRO1	41.9048	12.5263
IRO2	41.9048	12.5263
IRO4	41.9048	12.5263
IBA1	41.1207	16.8695
IBA2	41.1207	16.8695
IBA3	41.1207	16.8695
IBA5	41.1207	16.8695
IMS1	38.1754	15.2509
IMS2	38.1754	15.2509
IMS3	38.1754	15.2509
IMS5	38.1754	15.2509
IAG1	37.5056	13.087
IAG4	37.5056	13.087
IAG6	37.5056	13.087
LIVD10	47.1491	9.511
ALKR1	41.32	19.45
ALKR3	41.32	19.45
ALKR4	41.32	19.45
ALKR5	41.32	19.45
ALSH2	42.0595	19.4547
ALTI3	41.3173	19.8291
ALTI6	41.3173	19.8291
ALVL3	42.0595	19.4547
BRB2	-15.8235	-48.006
BRB7	-15.8235	-48.006
BRB8	-15.8235	-48.006
BRB9	-15.8235	-48.006
BRI1	-25.5337	-54.5374
BRI2	-25.5337	-54.5374
BRI3	-25.5337	-54.5374
BRI4	-25.5337	-54.5374
BRI5	-25.5337	-54.5374
BRI6	-25.5337	-54.5374
BRR1	-22.8949	-43.2854
BRR2	-22.8949	-43.2854
BRR4	-22.8949	-43.2854
BRR5	-22.8949	-43.2854
MABR3	-3.06111	-60.0406
MABR4	-3.06111	-60.0406
MABR5	-3.06111	-60.0406
AT1	37.93	23.7
AT2	37.93	23.7
AT5	37.93	23.7
GRIM2	40.543	22.1938
GRIM3	40.543	22.1938
GRKI2	40.9335	22.4695
GRKO1	41.1158	25.403
GRKO3	41.1158	25.403
GRTH34	40.6269	22.9587
USSU11	36.7308	-76.5704
USSU12	36.7338	-76.602
USSU13	36.8671	-76.5034
USSU4	36.7157	-76.5848
USSU5	36.7958	-76.4904
USSU7	36.6825	-76.788
JAMA04	33.8487	132.77
JAMA05	33.8487	132.77
JAMA06	33.8487	132.77
JAMA11	33.8487	132.77
JAMA13	33.8487	132.77
JAMA15	33.8487	132.77
JAMA16	33.8487	132.77
JAMA23	33.8487	132.77
JAMA24	33.8487	132.77
JAMA25	33.8487	132.77
JAMA27	33.8487	132.77
RIBA02	-6.8964	107.604
RIBA03	-6.8963	107.605
RIBA04	-6.8969	107.605
RIBA05	-6.9616	107.651
RIBA06	-6.8872	107.627
RIBA07	-6.9347	107.607
RIBA08	-6.9347	107.607
RIBA09	-6.898	107.648
RIBA10	-6.8865	107.592
RIBA12	-6.8929	107.607
RIBA14	-6.9357	107.586
RIBA27	-6.9032	107.529
RIBA28	-6.8854	107.566
RIBA30	-6.8854	107.566
HKI10	22.2833	114.136
HKI12	22.2833	114.136
HKI14	22.2833	114.136
HKI15	22.2833	114.136
HKI16	22.2833	114.136
HKI17	22.2833	114.136
HKI20	22.2833	114.136
HKI21	22.2833	114.136
HKI22	22.2833	114.136
HKI24	22.2833	114.136
HKI25	22.2833	114.136
HKI5	22.2833	114.136
HKI6	22.2833	114.136
HKI7	22.2833	114.136
HKI8	22.2833	114.136
HKS1	22.3833	114.199
HKS2	22.3833	114.199
HKS3	22.3833	114.199
HKL1	22.2822	113.925
HKL2	22.2822	113.925
HKL3	22.2822	113.925
HKL4	22.2822	113.925
HKL5	22.2822	113.925

## Sheet: Table S3 Pairwise Fst
Table S3: Pairwise FST calculated by collection site and year in Switzerland (Mendrisio, Luzern and Basel) and other locations in Europe below the diagonal and the 95% confidence interval using 1,000 bootstrapping above the diagonal calculated using the 2.europe_cleaned dataset. Pairwise FST was calculated only for populations with Nind ≥2. Comparison between sites with samples collected in two c…
Country	Collection site	Switzerland								Albania	France			Greece	Italy
		Bellinzona 2017	Mendrisio 2018	Lugano 2017	Basel 2018	Basel 2017	Luzern 2017	Luzern 2018	Mendrisio 2017	Albania	Corsica	Grenoble	Montpellier	Komotini	Agrigento	Como	Messina	Padova	Roma	Varese
Switzerland	Bellinzona 2017	NA	0.003 - 0.020	-0.006 - 0.007	-0.037 - 0.01	0.000 - 0.017	-0.024 - 0.014	-0.012 - 0.031	0.005 - 0.020	0.057 - 0.094	-0.063 - 0.00	0.008 - 0.025	-0.003 - 0.042	0.015 - 0.060	0.008 - 0.040	0.022 - 0.051	-0.006 - 0.038	0.012 - 0.055	-0.003 - 0.029	0.014 - 0.035
	Mendrisio 2018	0.011596	NA	-0.004 - 0.01	-0.023 - 0.021	0.005 - 0.022	-0.006 - 0.032	0.018 - 0.062	-0.002 - 0.014	0.08 - 0.118	-0.04 - 0.002	0.008 - 0.027	0.025 - 0.072	0.034 - 0.082	0.016 - 0.050	0.008 - 0.039	0.02 - 0.064	0.054 - 0.101	0.007 - 0.042	0 - 0.022
	Lugano 2017	0.000155094	0.00269864	NA	-0.044 - 0.000	0.004 - 0.017	-0.002 - 0.035	0.001 - 0.042	0.002 - 0.014	0.053 - 0.087	-0.063 - 0.000	-0.029 - 0.029	0.005 - 0.046	0.017 - 0.059	0.011 - 0.040	0.020 - 0.048	0.002 - 0.044	0.02 - 0.061	0.001 - 0.030	-0.009 - 0.009
	Basel 2018	0	0	0	NA	-0.05 - 0.000	-0.065 - 0	-0.034 - 0.027	-0.026 - 0.011	0.039- 0.092	-0.069- 0.00	0.001 - 0.045	-0.034 - 0.029	-0.023 - 0.039	-0.015 - 0.04	-0.015 - 0.035	0.013 - 0.079	-0.012 - 0.049	-0.038 - 0.017	-0.027 - 0-15
	Basel 2017	0.00816063	0.0137768	0.0103297	0	NA	-0.024 - 0.012	-0.033 - 0.01	-0.002 - 0.012	0.047 - 0.083	-0.068- 0.000	0.017 - 0.037	-0.003 - 0.044	-0.003 - 0.042	0.000 - 0.029	0.013 - 0.043	-0.031 - 0.014	0.029 - 0.074	-0.006 - 0.025	0.009 - 0.030
	Luzern 2017	0	0.0124447	0.0158748	0	0	NA	-0.039 - 0.018	-0.001 - 0.037	0.05 - 0.100	-0.083 - 0.00	0.018 - 0.059	-0.014 - 0.04	-0.017 - 0.041	-0.012 - 0.036	-0.04 - 0.005	-0.028 - 0.035	0.033 - 0.090	-0.039 - 0.012	-0.009 - 0.03
	Luzern 2018	0.0103461	0.0396142	0.020831	0	0	0	NA	0.001 - 0.043	0.069 - 0.126	-0.024 - 0.037	0.029 - 0.077	0.010 - 0.078	0.02 - 0.082	0.02 - 0.074	0.027 - 0.080	0.003 - 0.068	0.071 - 0.131	-0.002 - 0.057	-0.001 - 0.046
	Mendrisio 2017	0.0129676	0.00597164	0.00834444	0	0.00491448	0.0178536	0.0205871	NA	0.067- 0.104	-0.054 - 0.000	0.012 - 0.028	0.017 - 0.060	0.028 - 0.070	0.007 - 0.035	0.019 - 0.048	0.012 - 0.055	0.056 - 0.099	-0.002 - 0.028	0.009 - 0.029
Albania	Albania	0.0750185	0.0982263	0.0689943	0.0656888	0.0645821	0.0742653	0.0983891	0.0839036	NA	0.008 - 0.065	0.079 - 0.116	0.070 - 0.126	0.04 - 0.100	0.062 - 0.108	0.066 - 0.110	0.054 - 0.111	0.110 - 0.164	0.054 - 0.103	0.081 - 0.118
France	Corsica	0	0	0	0	0	0	0.00612245	0	0.0358673	NA	-0.041 - 0.002	0.000 - 0.065	0.011 - 0.071	-0.029 - 0.02	-0.019 - 0.034	-0.019 - 0.049	0.021 - 0.088	-0.044 - 0.011	-0.049 - 0.000
	Grenoble	0.0167279	0.0172272	0.0211949	0.0220598	0.0270371	0.0389994	0.0525107	0.0195251	0.0955992	0	NA	0.034 - 0.082	0.043 - 0.092	0.022 - 0.055	0.04 - 0.074	0.035 - 0.082	0.085 - 0.132	0.015 - 0.051	0.037 - 0.063
	Montpellier	0.0192176	0.0483004	0.0248118	0	0.0190706	0.0124896	0.043162	0.0383503	0.0979241	0.0315166	0.0576008	NA	0.045 - 0.107	0.024 - 0.079	0.031 - 0.083	0.035 - 0.097	0.079 - 0.138	0.025 - 0.083	0.011 - 0.056
Greece	Komotini	0.0377022	0.0582149	0.0383804	0.00823148	0.0207595	0.0126812	0.0520204	0.0504597	0.0710437	0.0419183	0.0682361	0.0764766	NA	0.02 - 0.071	0.048 - 0.099	0.035 - 0.102	0.105 - 0.160	0.035 - 0.091	0.038 - 0.087
Italy	Agrigento	0.0237479	0.0323962	0.0252058	0.0129368	0.0148495	0.0130107	0.0472646	0.0208372	0.0855883	0	0.0382852	0.0526715	0.0474775	NA	0.053 - 0.090	0.012 - 0.070	0.077 - 0.130	-0.004 - 0.04	0.030 - 0.064
	Como	0.0368319	0.0236155	0.0334215	0.009406	0.0276698	0	0.0541917	0.0335867	0.0875389	0.00664476	0.0568136	0.0572472	0.0734666	0.0713071	NA	0.037 - 0.091	0.044- 0.094	0.036 - 0.077	0.004 - 0.035
	Messina	0.0157017	0.0418929	0.0223069	0.0464691	0	0.0033761	0.0359267	0.0319582	0.082164	0.0138124	0.0574855	0.0649021	0.0692162	0.0416602	0.0635198	NA	0.082 - 0.145	-0.009 - 0.049	0.006 - 0.053
	Padova	0.033004	0.0765688	0.0401756	0.0180202	0.0513565	0.0616871	0.101359	0.0767388	0.13758	0.0541949	0.108037	0.108428	0.133834	0.103865	0.0681002	0.112904	NA	0.092 - 0.148	0.020 - 0.067
	Roma	0.0126047	0.0235578	0.0145342	0	0.00904135	0	0.0261694	0.0122745	0.0794243	0	0.032601	0.053541	0.0641499	0.0191137	0.0575045	0.0201264	0.120247	NA	0.032 - 0.068
	Varese	0.0245741	0.0108356	-0.000302157	0	0.0189886	0.0105048	0.0221191	0.0191335	0.0987021	0	0.0504149	0.0335782	0.0638944	0.0476057	0.0190572	0.0299103	0.0437259	0.0502238	NA
